# Supplementary material for: Multifunctional and Collaborative Protection of Proteins, Peptides, Phenolic Compounds, and Other Molecules against Oxidation in Apricot Seeds Extracts
Source: Antioxidants (Basel). 2022 Nov 28;11(12):2354. doi: 10.3390/antiox11122354 (PMC9774911; doi:10.3390/antiox11122354)
Supplement: Supplementary file 1 [file antioxidants-11-02354-s001.zip]

Archive with 1 entries (1 files):
- antioxidants-2043487-supplementary.pdf
